# Supplementary material for: Design of a Composite Based on Polyamide Fabric-Hydrogel-Zinc Oxide Particles to Act as Adsorbent and Photocatalyst
Source: Materials (Basel). 2022 Sep 25;15(19):6649. doi: 10.3390/ma15196649 (PMC9571031; doi:10.3390/ma15196649)
Supplement: Supplementary file 1 [file materials-15-06649-s001.zip]

Archive with 1 entries (1 files):
- materials-1884765-supplementary.pdf
